# Supplementary material for: Identification of cells of leukemic stem cell origin with non-canonical regenerative properties
Source: Cell Rep Med. 2024 Apr 5;5(4):101485. doi: 10.1016/j.xcrm.2024.101485 (PMC11031376; doi:10.1016/j.xcrm.2024.101485)
Supplement: Data S1. Curation of gene lists used and/or developed, related to Figures 2–5 [file mmc2.xlsx]

## Sheet: Supplemental Table 2
List Name	Cluster 1	Cluster 5	PD RECs AML1	PD RECs AML2	PD RECs AML3	Regen-71	LSC17	LSC-R	Cluster 0'	AML v. Healthy Cluster 0'	Healthy v. AML Cluster 0'	AML PDXs Cluster 1 and 5	CB Xenografts Cluster 1 and 5	Overlap between J and L
Threshold	Log2FC > 0.25 padj < 0.05	Log2FC > 0.25 padj < 0.05	Log2FC > 0.25 padj < 0.05	Log2FC > 0.25 padj < 0.05	Log2FC > 0.25 padj < 0.05	Log2FC > 0.25 padj < 0.05	N/A	N/A	Log2FC > 0.25 padj < 0.05	Log2FC > 0.25 padj < 0.05	Log2FC > 0.25 padj < 0.05	Log2FC > 0.25 padj < 0.05	Log2FC > 0.25 padj < 0.05	Log2FC > 0.25 padj < 0.05
	S100A9	HLA-DRB5	FCN1	S100A8	S100A8	VCAN	LAPTM4B	ABCG1	S100A9	PLCG2	RPS4Y1	XIST	FOSB	ZSCAN16-AS1
	S100A8	HLA-DPA1	CD14	S100A9	S100A9	TYROBP	ZBTB46	ADGRG1	S100A12	CFD	HBB	HLA-DRB1	MT-CO3	ZNHIT1
	FCN1	HLA-DQA1	VCAN	S100A6	VCAN	TYMP	ARHGAP22	ARFGEF1	LYZ	SERF2	RBM3	RPS8	MT-ND1	ZNF706
	S100A12	HLA-DRB1	MAFB	FTL	LYZ	TSPO	NGFRAP1	ARL3	S100A8	ATP5F1E	RBP7	HLA-DPA1	NAMPT	ZBTB8OS
	VCAN	CD1C	C5AR1	S100A12	FCN1	TNFSF13B	DNMT3B	ARPP19	FCN1	AIF1	TGFBI	UQCR10	KLF6	YWHAH
	CTSS	HLA-DPB1	MS4A6A	S100A11	MNDA	TNFSF10	DPYSL3	ATP1B1	AC020656.1	XIST	MT-CO3	HLA-DQA1	JUN	YWHAE
	MNDA	FCER1A	TMEM176A	FCER1G	CTSS	TMSB4X	MMRN1	ATXN7L3B	VCAN	CYBA	HBA2	SERF2	MT-ATP6	YBX1
	LYZ	S100A10	CYBB	S100A4	S100A12	TMSB10	SOCS2	C2CD2	CTSS	S100A11	NR4A2	GSTP1	MT-CYB	XIST
	CYBB	HLA-DQB1	MNDA	MNDA	S100A6	TKT	AKR1C3	CDIP1	SERPINA1	PPIB	DDX3Y	RPL12	SLC2A3	WDR83OS
	PSAP	CST3	AC020656.1	TMSB4X	SERPINA1	SPI1	CDK6	CLN5	NAMPT	HIST1H1E	PABPC1	RPS4X	CCNL1	VPS29
	CD14	HLA-DRA	IGSF6	TSPO	CEBPD	SH3BGRL3	CPXM1	CSDE1	MNDA	VAMP8	EEF1A1	S100A10	SLC11A1	VPS28
	S100A6	CPVL	APOBEC3A	S100A10	TYROBP	S100A9	NYNRIN	EEF1AKMT3	CD14	DYNLL1	MT-ND1	CST3	MT-ND2	VDAC3
	NAMPT	CD74	PILRA	PILRA	CFD	S100A8	EMP1	EIF2S3	CYBB	S100A6	MT-CO2	RPS26	FCN1	VAMP8
	PLBD1	COTL1	CEBPD	CD36	CD14	S100A6	SMIM24	FRMD4B	PSAP	MYL6	TPT1	CD74	CD14	UQCRH
	SAT1	C1orf162	SMIM25	LYZ	S100A11	S100A4	KIAA0125	IQGAP2	PLBD1	HSP90AB1	CCNL1	H2AFZ	AC007952.4	UQCR11
	JUN	ACTB	LGALS2	SH3BGRL3	S100A4	S100A12	CD34	KLF3-AS1	FCER1G	UQCR10	ANPEP	HMGN1	MT-CO1	UQCR10
	FOSB	HLA-DMA	PLBD1	FTH1	PSAP	S100A11	GPR56	LRRC61	THBS1	YBX1	RPL9	HLA-DPB1	RPS4Y1	UQCC2
	CD36	FCER1G	NCF1	TYROBP	FCER1G	S100A10		LRRC8B	SAT1	EMP3	IRS2	YBX1	MT-ND3	UFC1
	SLC11A1	S100A11	TMEM176B	LGALS1	S100A10	RHOG		MAP3K7	MAFB	COX5B	EIF3L	HLA-DRA	VCAN	UCP2
	FTL	TMSB10	LGALS3	TMSB10	RNASE2	PLAC8		NAB1	COTL1	TMSB10	QPCT	RPS5	MT-CO2	UBL5
	TYMP	CLEC10A	FPR1	FCN1	CSTA	PILRA		NF1	FTL	NOP10	RPL21	RPL11	NEAT1	UBE2V2
	RETN	FGL2	SLC11A1	ACTB	CD68	OAZ1		NIPAL2	S100A11	TMA7	S100A12	ATP5MF	MYO1F	UBE2L3
	LRRK2	ENHO	CTSH	TYMP	FTL	NPC2		PAQR6	CEBPD	CALM2	ATF4	TXN	MCL1	UBB
	NEAT1	RGS10	FCGR2A	ATP5F1E	CYBB	NOP10		PLCH1	FGL2	PTGES3	RPL4	DDT	LRRK2	TXNDC17
	STXBP2	TMSB4X	GPBAR1	CEBPD	PLBD1	NCF2		PNPLA4	FTH1	S100A10	RPL15	PPIB	MT-ND4	TXN
	SERPINA1	FTH1	CSTA	PPIB	CTSB	MS4A6A		PPIG	CSTA	RPS19	RPL7	RPS15A	THBS1	TUBA1B
	AC020656.1	ANXA1	S100A12	CYBA	ANXA1	MNDA		PPP1R10	SLC11A1	HSPB1	RPS2	RPL41	KLF4	TTC1
	LGALS3	CSTB	CD163	LST1	ANXA2	LYZ		PTCD2	BCL2A1	SEM1	SLC2A3	SNHG8	KLF2	TRMT112
	ANXA1	BASP1	FCGRT	RPL10	CD36	LY96		RABGAP1	TYMP	HSPE1	EIF1	RPS7	DUSP1	TRMT1
	FOS	ANXA2	LILRA2	B2M	LGALS3	LST1		RBPMS	CEBPB	CD63	VIM	UCP2	MT-ND5	TRAPPC1
	TYROBP	SNX3	MPEG1	IGSF6	NEAT1	LGALS3		SETDB1	MS4A6A	RPL41	KLF10	RPL19	CSF3R	TPI1
	NCF2	VIM	MS4A7	LGALS3	EMP3	LGALS1		SLC9A7	GRN	ARPC5	HBA1	RPL10	FOS	TMSB10
	KLF6	SH3BGRL3	ZFP36L1	ALOX5AP	GRN	ITGB2		SNHG20	S100A10	NDUFA13	EEF2	S100A4	SAT1	TMEM59
	MYO1F	PKIB	SCPEP1	ANXA2	FCGR2A	IGSF6		TGIF2	FPR1	IGFBP7	PADI4	CLEC11A	TRA2B	TMEM258
	SLC2A3	CTSZ	TYMP	HLA-DRA	MS4A6A	HSPA5		TRAF3IP2	FCGR2A	SPCS2	AC245128.3	MGST3	RGS2	TMEM167A
	CLEC7A	ARPC1B	CD300E	CD63	FTH1	HLA-B		UBR5	CD68	FCGR1A	ACTB	RPS3	CD44	TMEM160
	CTSD	RNH1	P2RY13	OAZ1	AIF1	GRN		VGLL4	S100A6	RIPOR2	COTL1	FAU	DDX3X	TMCO1
	CSF3R	FCGRT	NAMPT	RPS27	ANXA5	GLRX		ZBTB39	NCF1	RPL19	BASP1	RPS27L	SERPINA1	TMA7
	S100A11	BATF3	S100A9	MYL12A	FCGR1A	FTL		ZFP30	IGSF6	ATP5MF	LAPTM5	POLR2L	TSC22D3	TIMP1
	MEGF9	C1orf54	CLEC7A	SERF2	FPR1	FTH1		ZNF304	LGALS3	CLIC1	CKAP4	NDUFC2	DDX3Y	TIMM8B
	KLF4	MS4A6A	SERPINA1	CD74	SLC11A1	FCN1		ZNF500	TMEM176B	CALR	MIR22HG	VAMP8	C5AR1	TCEAL4
	FCER1G	SAMHD1	S100A8	COMMD6	LRP1	FCGRT			TYROBP	CACYBP	TRA2B	RPS12	CLEC7A	TCEA1
	COTL1	JAML	LRRK2	MYL6	NCF2	FCER1G			C1orf162	OST4	CLEC7A	SEM1	MEGF9	TAGLN2
	DUSP1	LGALS2	FGL2	ARPC3	SH3BGRL3	EFHD2			CLEC7A	COX17	IVNS1ABP	RPL30	PADI4	TAF10
	CD68	IFNGR1	CLEC12A	CAPG	TYMP	CYBA			NPC2	RPL12	TKT	ATP5MG	SULT1A1	SUMO2
	MCL1	LGALS3	BCL6	BRI3	BLVRB	CTSZ			CTSB	C4orf48	MT-ND2	RPL29	CYP1B1	SUB1
	FYB1	CD1E	RGS2	ACTG1	BCL2A1	CTSH			C5AR1	PRDX1	BTG1	PRDX1	RBM39	ST13
	TKT	S100A4	LYZ	C1orf162	CST3	CSTA			NCF2	NDUFC1	EIF1AY	CALM2	RETN	SSR4
	GRN	CRIP1	LILRA5	HLA-DRB1	ITGB2	CST3			FCGRT	FKBP2	MCL1	RPL35A	FPR1	SSB
	CD44	CTSH	SLC7A7	SEC61B	LILRA5	COTL1			CTSD	COX6A1	SH3BP5	RPL39	TYMP	SRP9
	CEBPD	RGCC	ANXA2	VCAN	CEBPB	CNIH4			RGS2	ELOB	LRRK2	HSP90AB1	APLP2	SRP14
	S100A10	PSMB9	PLIN2	CSTA	MCEMP1	CFD			APOBEC3A	HSP90B1	EVI2B	COX6C	RBP7	SRI
	FGR	SPI1	TNFSF10	CD163	CYBA	CEBPD			SLC2A3	ARL6IP5	CD44	IGFBP7	DDX5	SREK1IP1
	JAML	IGSF6	S100A10	HLA-DPA1	TREM1	CDC42EP3			CPVL	RPS8	SLC7A7	COX7A2	NR4A2	SPCS2
	AP1S2	EFHD2	SCIMP	NACA	C1orf162	CDC42			MPEG1	RPS27L	EIF4A1	RPL8	ANPEP	SOD1
	FPR1	MYL6	TREM1	RPL28	FYB1	CD68			BRI3	DBI	CSF3R	ATP5F1E	SLC7A7	SNX6
	CDA	DPYSL2	BCL2A1	C1orf54	IGSF6	CD36			FOS	POLR2L	PLBD1	NDUFA4	CYBB	SNX3
	S100A4	UCP2	FCGR1B	CFD	CPVL	CD163			CSF3R	S100A4	APLP2	COX6A1	AC245128.3	SNRPG
	SOD2	LSP1	CYP1B1	ANXA1	LILRB2	CASP1			ZFP36L1	NDUFA1	KLF6	COX7C	TREM1	SNRPD3
	TNFSF13B	AP2S1	SIGLEC14	CSTB	MAFB	CARD16			CFP	HSP90AA1	VSTM1	UQCR11	CTSS	SNRPD2
	ATP2B1-AS1	BID	WARS	LY86	SERF2	C1orf162			ASAH1	UBB	TMEM170B	NUDT1	LILRB3	SNRPD1
	KCTD12	AL138899.1	SECTM1	SH3BGRL	RGS2	BRI3			ANXA2	GNAS	CCDC69	PRDX2	MALAT1	SNHG8
	CSTA	CALM2	CDA	RPL30	COTL1	BLVRB			DUSP1	PYCARD	NAMPT	SRP14	JUND	SNHG25
	FGL2	CKLF	BLVRA	ASGR2	LGALS1	B2M			TMEM176A	CSTB	SLC11A1	TBCA	OSCAR	SMIM4
	CEBPB	RHOC	SOCS3	CD1D	FGL2	ATP6V0E1			FYB1	ATP5IF1	FMNL1	AIF1	CLEC4E	SMCO4
	TNFRSF1B	PSAP	THBS1	VSIR	TMEM176B	ARPC5			TKT	CARD16	TOB1	RPS13	EIF1	SLIRP
	ITGB2	CFP	LRP1	FAU	OAZ1	ANXA5			APLP2	DDT	GRASP	CSTB	LILRA5	SIVA1
	NCF1	HLA-DMB	LILRA1	RPS28	SRGN	ANXA2			CD55	HSPD1	S100A9	NDUFB1	BTG1	SH3BGRL
	VSIR	RAC1	SMCO4	CST3	FGR	AIF1			CARD16	RPS10	STXBP2	COX5B	TKT	SET
	CTSH	PPT1	FCGR1A	HLA-B	TMSB10	ACTB			MCL1	GSTP1	APP	RPL34	CLEC12A	SERF2
	MS4A6A	AP1S2	CYP27A1	FKBP2	NPC2	AC020656.1			TNFSF13B	CRIP1	CD48	RPL32	CKAP4	SERBP1
	44986	ARPC3	LRRC25	GRN	CTSZ				FGR	HSBP1	F5	RPS3A	PLBD1	SEM1
	MS4A7	ATP6V0E1	ZFP36	TPT1	SAMHD1				ACTB	PLIN2	IFRD1	MRPS6	UBC	SELENOW
	IL17RA	RAB32	STX11	CD68	STXBP2				AP1S2	IFITM2	METTL9	RPS28	FYB1	SELENOH
	TSPO	ANXA5	KCTD12	GAPDH	SPI1				PLAUR	NDUFB4	NBPF19	C19orf53	FGR	SEC61G
	CTSB	S100A6	NRGN	S100A13	ATP5F1E				STXBP2	ROMO1	ATG2A	RPL14	ADGRE5	SEC61B
	CLEC12A	HLA-DQA2	HMOX1	OST4	CFP				CTSH	NDUFS5	MIDN	NDUFA11	DAZAP2	SEC11C
	CFP	CALM1	CAMK1	GLRX	PILRA				ACSL1	ANXA2	DAZAP2	SNRPD2	MYO1G	SDHD
	CD93	B2M	ADA2	ARPC1B	TNFRSF1B				CFD	MRPL33	PTPRE	COMMD6	HLA-E	SDF2L1
	BRI3	PTPRE	COTL1	RPLP1	EFHD2				CD300E	PSMA7	EIF5	ATP5MC3	FMNL1	SCIMP
	ITGAM	ARL4C	SAMHD1	ICAM3	TSPO				ANXA5	MIF	ACTG1	RPS23	S100A9	SCAMP2
	CAST	EMP3	RASSF4	PYCARD	FCGRT				LILRA5	PLAC8	C5AR1	OST4	TNFRSF1B	SAP18
	PADI4	LSM6	UPP1	BLVRB	CARD16				TREM1	COX6B1	FCN1	SNRPG	PABPC1	S100A6
	AHNAK	MYL12A	FCER1G	UQCR11	CTSH				CTSZ	CST3	GABARAPL1	PEBP1	JAML	S100A4
	ASAH1	DOK2	MT2A	NCF2	ACSL1				ZFP36	NDUFB1	SELL	RPS21	SULF2	S100A11
	BST1	MARCKS	MCEMP1	LY96	CLEC4E				SMIM25	SNRPG	RBM39	MRPL33	SLC43A2	S100A10
	IGSF6	FAM49B	CCR1	RPL34	ALOX5				SDCBP	FTL	RGCC	GPX4	SRSF5	RPS8
	CKAP4	PFN1	TLR5	CD52	LILRB1				AIF1	RNASE2	PER1	COX17	MYH9	RPS7
	LRP1	SAT1	CEBPB	RPS14	SAT1				LGALS2	UBL5	SULF2	RPS25	EIF4A1	RPS5
	LST1	TBCA	MARCKS	CD9	GIMAP4				CST3	NDUFB2	ZFAS1	ATP5PF	AKAP13	RPS4X
	KLF2	JUNB	GADD45B	GMFG	C5AR1				SAMSN1	TAGLN2	RETN	S100A11	TGFBI	RPS3
	ADA2	LCP1	PSAP	TIMP1	C4orf48				KCTD12	HIST1H4C	ZBTB7A	ELOB	ACSL1	RPS28
	SELL	TAGLN2	ADM	OSTF1	HP				LRP1	RPL11	CBX4	HINT1	RPL4	RPS27L
	MPEG1	CXCL16	CD93	RPS19	AC020656.1				LILRB2	MT2A	MED17	SPCS2	PNISR	RPS21
	TNFAIP2	ZFP36	CTSL	PGAM1	ACTB				PILRA	CEBPD	RPS11	NDUFA3	DMXL2	RPS19
	GLIPR1	SERF2	AQP9	HLA-A	CD163				ARRB2	CNIH4	EIF3F	NDUFB4	S100A12	RPS17
	MCEMP1	CDC42	DUSP1	ITGB2	ITGAM				SPI1	MS4A4A	HLA-E	COX6B1	LAPTM5	RPS15
	PLAUR	ITGB2	FCGR3A	TALDO1	ZEB2				CYP1B1	GPX4	CBX6	RPL6	MTRNR2L8	RPS10
	LILRB3	TIMP1	IL6ST	HLA-DPB1	SDCBP				MEGF9	CDK6	MT-ND3	RPL36AL	ZEB2	RPL8
	VIM	PRELID1	DMXL2	ANXA5	ARRB2				LAPTM5	NDUFA3	RPL13A	POMP	ATF4	RPL7A
	VMP1	TYROBP	FGR	RPL19	TIMP1				CD44	TMOD3	MT-CYB	SEC61B	LILRB2	RPL41
	APLP2	ABI3	SAT1	CARD16	CAST				KLF4	MORF4L1	ZFAND5	NDUFC1	USP15	RPL36AL
	FTH1	ACTR3	IFI30	RPS13	HLA-B				MARCKS	BST2	FOXO3	EEF1B2	IRS2	RPL36A
	FBXL5	GLIPR2	HOMER3	CDC42	MS4A4A				NEAT1	SLIRP	GK5	TPI1	RXRA	RPL31
	FLNA	CARD16	FYB1	CLIC1	NAMPT				ITGB2	MRPL18	ATP2B1	RPS27	TMEM170B	RPL29
	LILRB2	AHNAK	CTSS	RNF130	MPEG1				TSPO	MRPL52	RPS16	RPL26	NFKBIZ	RPL22L1
	SLC7A7	ITM2B	CDKN1A	HSPA5	RETN				CDA	TPI1	OGA	RPL7A	DDX17	RPL19
	JUNB	CFL1	FTL	ATP5MG	TMSB4X				MS4A7	SRP14	VNN2	RPL5	VSIR	RPL12
	CFD	C20orf27	S100A11	COX6B1	CD300E				ADA2	MT-ND6	RPSA	NENF	EEF2	RPL11
	AOAH	FKBP1A	S100A6	MS4A6A	SIRPB1				IRS2	RAB10	MT-ND5	UQCRH	JUNB	ROMO1
	RAB31	P2RY6	HCK	ALDH2	ITM2B				CLEC12A	TIMP1	MT-ATP6	COX5A	PPP1R15A	RNH1
	IRAK3	NDUFB2	LGALS1	GNG5	KCTD12				CD36	ATP5PD	ABHD5	ROMO1	PRAM1	RNF181
	PTPRC	CEBPD	TNFSF13B	TRAPPC1	APLP2				AGTRAP	CDC42	PPP2R5C	MYL6	POLR2J3.1	RNASEH2C
	METTL9	GLIPR1	LILRB3	PFDN5	CR1				SELL	CD81	LITAF	ATP5MC1	IQGAP1	RNASE2
	SDCBP	PYCARD	ANXA5	AIF1	AP1S2				SLC7A7	CLEC11A	DDX3X	ATP5MD	ITGAM	REX1BD
	EFHD2	ID2	GRN	TRPM4	SMIM25				CD163	COA6	CSRNP1	NDUFA12	SH3BP2	REEP3
	SAMSN1	DNAJC15	CD55	METTL9	LST1				RBP7	RPL7A	ENTPD1	RPS19	CD36	RBX1
	TMEM170B	PAK1	LILRB1	ATP6V0E1	TMEM176A				EVI2B	LSM7	RPL10A	ATP6V0E1	IQSEC1	RBM8A
	SULT1A1	YBX1	PLAUR	SNX3	TLR2				UBE2D1	CX3CR1	SLC25A6	TMSB10	ABHD5	RAN
	RGS2	ATP2B1-AS1	KLF4	SSR4	MS4A7				GCA	PSME2	IQSEC1	HSPB1	ATP11A	PYCARD
	GCA	RHOG	LILRB2	RPL8	MYL6				PLIN2	PHPT1	FAM53C	COX7B	VNN2	PTTG1IP
	RIPOR2	PPIB	IFITM3	TNFSF10	CTSD				MCEMP1	MNDA	C19orf38	RPS15	CTSD	PTMA
	SH3BGRL3	RAP1A	FTH1	NCF1	HCK				LST1	H2AFJ	ULK1	RPS24	ALOX5	PTGES3
	EVI2B	ATP5MF	SLC8A1	PRKAR2B	ARPC3				KLF10	UQCR11	UBC	UFC1	CCDC88B	PSME2
	ZFAND5	GNG5	C1orf162	HNMT	LCP1				TNFRSF1B	NDUFB3	EIF3E	RPL28	GABARAPL1	PSME1
	PILRA	TUBA1A	ACTB	NDUFA4	BRI3				EFHD2	NKG7	SERPINB1	RPLP1	SLC2A6	PSMD8
	LAPTM5	GPAT3	NPL	CASP1	MEGF9				CASP1	TMEM107	ALDH2	CD81	MPEG1	PSMD4
	ARRB2	CORO1A	GBP1	RPS15A	VSIR				PTPRE	AC007952.4	RXRA	RPL36	MIDN	PSMB9
	TMSB4X	UBC	PIM3	SPI1	CCR2				HCK	GABARAP	ITPRIP	C9orf16	FLNA	PSMB8
	CD48	NDRG2	AGFG1	RPL29	B2M				VMP1	CLU	CRISPLD2	PTMA	PRKCB	PSMB6
	CASP1	GNB2	CD68	RPS24	HCST				SCPEP1	TMCO1	CRTAP	ATP5MC2	KMT2C	PSMA7
	ANXA2	MRPS6	CLEC4E	ARPC5	CSF3R				UPP1	YWHAE	TSPYL2	LSM7	MYO9B	PSMA4
	AGTRAP	VPS29	FOS	GLIPR1	FAM198B				SAMHD1	CTSL	VAMP2	SELENOW	QPCT	PRELID1
	SMIM25	NDUFV2	AIF1	CALM2	CD55				CLEC4E	HSPH1	ASAH1	RPS27A	TCIRG1	PRDX6
	LYST	CAP1	CFD	PDIA3	NAIP				IQGAP1	NDUFA12	LSP1	FCER1G	IL17RA	PRDX5
	GLIPR2	TCEA3	NAGA	CES1	TLR4				TMSB4X	IGSF6	BRD2	RPL18	ZFAND5	PRDX3
	ENTPD1	ARPC2	CST3	FCGRT	ELOB				CAST	HIST1H2AC	CD93	SUMO2	HNRNPH1	PRDX2
	ANXA5	SYNGR2	TMEM170B	ETHE1	CD302				BST1	RPL29	MT-ND4	LSM5	RHOB	PRDX1
	NAIP	POMP	VMP1	NDUFA1	LILRA1				RAB31	SELENOH	RPL23A	DBI	EIF4G2	PPP1R14B
	NUP214	ARPC5	TLR4	RPL39	JAML				AGFG1	SDF2L1	PTP4A2	GAPDH	CEBPB	PPIB
	VASP	RHOA	PTGER2	EIF3K	ARPC5				LILRB3	PPDPF	G0S2	TMA7	CD93	PPDPF
	TNFSF10	ATP6V0B	POU2F2	SERP1	P2RY13				SRGN	RPS7	HERPUD1	TMEM258	LENG8	PPA1
	PLXDC2	UNC119	ACSL1	BRK1	ARPC1B				S100A4	RNASEH2C	KLF4	PARK7	SGK1	POMP
	RAB11FIP1	NAGK	PFKFB3	EFHD2	LTA4H				BASP1	P4HA1	MT-CO1	GNG5	RSRP1	POLR2L
	BLVRB	AIF1	GBP2	PRR13	PTPRC				STX11	ATP6V0E1	EREG	KRT10	WSB1	PNRC2
	RNF130	HLA-C	AGTRAP	RPS26	RASSF4				CD302	ACTR3	TP53INP2	VPS28	NFAM1	PNRC1
	CD55	CD300C	ITGAX	COTL1	CD48				MXD1	POMP	EIF4B	CLIC1	TNFAIP2	PLIN2
	IRS2	RNASE6	NPC2	NDUFA12	HRH2				GADD45B	BCL2A1	BCLAF1	NACA	BAZ2B	PLD3
	GLRX	RBPJ	TNFRSF1B	CTSZ	CCR1				SH3BGRL3	FAU	SAMSN1	GABARAPL2	EHBP1L1	PLCG2
	THEMIS2	LAMTOR1	SLC2A3	UBL5	IL10RA				RNASE2	RBM8A	FGD4	TMEM14B	STK17B	PLAC8
	IQGAP1	FUOM	NCF2	PDLIM7	ASAH1				HIF1A	PDIA3	SH2B3	RPL24	CD55	PIN4
	TCIRG1	DEGS1	RNASE2	MYL12B	NINJ1				METTL9	RPS4X	SLC25A3	NDUFA1	NLRP1	PHPT1
	C19orf38	TMEM14C	NFKBIZ	CLU	TIMP2				SOD2	HIST1H1D	OXA1L	PYCARD	APP	PHB
	C1orf162	BRK1	IGFBP7	HLA-DMA	PLIN2				LTA4H	TXN	H3F3A	PSMA7	STK4	PFDN2
	LTA4H	UBE2L3	IFNGR2	RPL26	HLA-DRA				LRRK2	PIN4	MYO1F	COX8A	HLA-C	PET100
	CARD16	COX6A1	PTAFR	ARL6IP5	PYCARD				CR1	PTMA	TLE4	COMMD3	CFP	PDIA6
	SLC24A4	GABARAPL2	AOAH	NOP10	LRRC25				IFNGR2	FAM96B	SGK1	TOMM7	SAMSN1	PDIA3
	RASSF4	CAPZA2	TMSB4X	RNF7	EMILIN2				EMILIN2	TMEM167A	PRAM1	ARPC5	PTK2B	PDCD5
	EMP3	C12orf75	JAZF1	SEC61G	VIM				TMEM170B	NUCKS1	HBEGF	RPL37	IRF1	PDCD10
	ATP6V1B2	PGLS	MCUB	COX4I1	LILRA2				ITGAM	HSPA5	NOP53	COX4I1	KDM7A	PARP1
	PRAM1	CAPZB	GNS	APOE	PDK4				OAZ1	ATP5PF	LINC00937	RPL22	NCF1	PARK7
	TLR2	LY86	FAM198B	RPL32	MYO1F				LCP1	MINOS1	POLR2J3.1	RPLP2	EIF3L	PAK1
	MSRB1	RAB5C	RNF144B	TNFSF13B	GCA				ZFAND5	TIMM8B	YPEL5	RPS18	C16orf72	PA2G4
	PPT1	UQCR10	CR1	CDK2AP2	CPPED1				NINJ1	PRELID1	HLA-B	RPL18A	CCDC69	OSTF1
	PDXK	PEA15	HRH2	TWF2	IQGAP1				TIMP2	VMP1	RAB31	TIMM8B	ZBTB7A	OSTC
	SORL1	METRNL	RBM47	HSP90B1	FOS				MIDN	HLA-DRB5	MYH9	DHRS9	IRAK3	OST4
	NPC2	BIN1	SRGN	CDC42EP3	MSR1				LILRB1	ZNF706	TUBB4B	WDR83OS	SELL	NUDT1
	CTSZ	ATP2B1	HNMT	FAM200B	GLIPR2				IFI30	SPCS3	CDA	MRPS21	KLF10	NUCKS1
	CCPG1	GNAI2	TLR2	STXBP2	DPYD				TLR4	ATP5MD	SMCHD1	SNX3	CD163	NUCB2
	SH3BP2	TPI1	PLAC8	NPC2	RNASE6				WARS	FLT3	EAF1	APRT	PLCB2	NOP10
	MARCKS	ATG3	ASGR1	APOC2	CLEC7A				NAIP	IFI16	SRSF2	HMGN3	SMCHD1	NOL7
	DMXL2	LPAR6	SOD2	IFITM2	BTG1				TLR2	ANAPC11	MEGF9	GUK1	CFLAR	NMI
	CAPN2	SHTN1	ASAH1	CTSH	IFI30				GLIPR2	NAA38	SPATA13	NOP10	ANKRD44	NME3
	DAZAP2	NDUFA12	LAP3	CYSTM1	ADA2				PLSCR1	TNFSF10	ATP13A3	UBB	POU2F2	NENF
	AKAP13	CD48	CARD16	NDUFC1	OGFRL1				PPT1	H2AFZ	PRKCB	PRELID1	CD300E	NEDD8
	LRRC25	OSTF1	UBE2D1	PHPT1	TNFSF10				DPYD	SNHG25	ANXA1	ATP5IF1	CLK1	NDUFV2
	DPYD	GDI2	CTSB	LAMTOR4	NUP214				GLRX	IFITM3	CORO1A	C1orf54	CELF2	NDUFS8
	TGFBI	ATP1B1	ARRB2	SPCS1	HLA-DRB1				LGALS1	AZU1	MFSD14B	RPL35	COTL1	NDUFS6
	FCGR2A	CLEC4A	RRAS	RHOG	PLAUR				ALDH2	IDH1	IGKC	NDUFB2	STAB1	NDUFS5
	AGTPBP1	CPPED1	EMILIN2	ATP5PD	SAMSN1				FCGR1A	STIP1	GNAQ	NDUFB11	ZNF207	NDUFC2
	EIF1	C19orf53	CTSZ	PDIA6	LAPTM5				THEMIS2	DPM3	CCNY	RPS10	MAP3K3	NDUFC1
	FCGRT	PSMB6	SLC31A2	ATP6V1F	CASP1				PGAM1	UQCC2	MYLIP	AZU1	YPEL5	NDUFB8
	ZFP36L1	ACTG1	BST1	MGST3	MXD1				VASP	RAN	MKRN1	ANAPC11	SH3BP5	NDUFB7
	EMILIN2	BLOC1S1	SLA	COX7B	CD53				OGFRL1	ZFP36	VPS51	RAN	IVNS1ABP	NDUFB4
	TIMP2	CLEC2B	FBP1	PRDX5	UBE2D1				LRRC25	COX7C	KIF13A	SPCS1	MAFB	NDUFB3
	CD302	TMBIM6	CSF3R	OSTC	RNASET2				ARPC5	LRPAP1	OSCAR	RPS6	ZFP36L1	NDUFB2
	RAB27A	KCNK6	LY96	MS4A4A	FCGR2B				MYO1F	TMEM258	BST1	SH3BGRL	NOP53	NDUFB11
	SCPEP1	RPL8	CASP1	COX5B	EIF1				TNFSF10	ATOX1	FOSB	MZT2B	OGA	NDUFB1
	SAMHD1	GPSM3	IGF2R	CRELD2	CFL1				CKAP4	CDK2AP2	NECAP1	HLA-DMA	SOD2	NDUFAF3
	ARHGAP26	BLOC1S2	TCF7L2	TXNDC17	CD1D				HMOX1	CD74	DYSF	RBM8A	SFPQ	NDUFAB1
	USP3	TAF10	GSR	PLAC8	PPIB				TMSB10	HMGN1	MTRNR2L8	CACYBP	SF1	NDUFA6
	LILRA2	ARPC4	MCL1	HIGD2A	SMAP2				GNS	CLTA	ZBTB43	MRPL57	OGFRL1	NDUFA4
	GAS7	TBCB	APOL6	MSRB2	JUNB				AOAH	BAX	CELF2	ARL6IP5	IFRD1	NDUFA3
	PLEC	CX3CR1	LST1	AC020656.1	AGTRAP				FAM198B	PDIA6	CSTA	UQCC2	LRRFIP1	NDUFA2
	HCK	SPINT2	SAMSN1	DAD1	AHNAK				JUNB	NUDT1	CD55	NDUFV2	TBXAS1	NDUFA13
	LCP1	LIMD2	TNFRSF14	SEC11A	IFNGR1				PKM	ETFB	WDFY2	PFDN2	UPP1	NDUFA12
	CES1	PSMC4	NINJ1	RPS27L	SH3BGRL				C19orf38	FKBP4	PLAUR	RPS29	NBEAL2	NDUFA11
	SPI1	CLEC7A	LYST	TKT	TNFSF13B				ZDHHC20	LMNA	CLK1	PPDPF	ROCK1	NDUFA1
	HLA-B	RAB31	GIMAP4	UQCR10	CX3CR1				ASGR1	C11orf58	ANXA6	ZNF706	CELF1	NAA38
	RASSF2	THEMIS2	BRI3	CNIH4	SCPEP1				ZEB2	DNAJC8	MPEG1	ATP5F1D	TMEM154	MZT2B
	PSTPIP1	OAZ1	ZEB2	RAB2A	SLC16A3				PGD	HNRNPAB	SLC43A2	FABP5	EP300	MYL6
	FAM198B	HCLS1	DOCK5	MSRB1	SLC31A2				P2RY13	SAMHD1	OSER1	RPL31	C19orf38	MYL12B
	SIRPB1	ATP6V0D1	CNIH4	NDUFB1	THEMIS2				LYN	DYNLRB1	ZFAND2A	PHPT1	ITGB2	MYDGF
	44986	CD1D	CYBA	PSMB3	SIRPA				PLXDC2	IFI27L2	PXN	MYL12A	UBXN11	MS4A7
	CLEC4A	ARF6	SHTN1	CALR	LILRB3				VSIR	RPS3	RASSF2	ERH	CCDC88A	MRPS6
	RBM47	ZFP36L1	AL445524.1	SDF2L1	CSTB				CD93	C1orf162	GNA13	HIGD2A	ANKRD13D	MRPS34
	TLR4	ITGB7	CAST	ZBTB8OS	DBI				CPPED1	LST1	ZNF281	TAGLN2	ARHGAP26	MRPS21
	CPPED1	OTULINL	OAZ1	NDUFA3	H2AFJ				GRINA	CAPZA1	JDP2	BLOC1S1	GAS7	MRPS18C
	IL10RA	ACAA1	NAIP		GRB2				IL17RA	SNX3	SREK1	ATP5ME	MARK3	MRPL57
	BTG1	NAAA	C9orf72		ASGR1				AQP9	CBR1	TSC22D3	HOXA10	GIMAP4	MRPL52
	OGFRL1	VPS28	MTSS1		TMEM167A				LILRA2	HSPA1A	ZFHX3	GTF3A	MT-ND4L	MRPL51
	ADAP2	MYD88	EFHD2		PRKACA				IRAK3	P2RY13	MAP3K2	VEGFB	ADPGK	MRPL41
	ARPC1B	CD86	OLIG1		LY86				RNASE6	SELENOW	ADPGK	FTL	ARID1B	MRPL34
	GNS	ATP5F1E	CD48		ZFP36L1				44986	CTSC	ITGAM	BTF3	MAP2K3	MRPL33
	KCNE3	LRRC25	CFP		UPP1				HERPUD1	DNAJC1	DDX5	ARPC3	PRKAG2	MRPL27
	TXNIP	MYL12B	SLC25A37		GLRX				EMP3	COMT	PCBP2	ABRACL	CORO1A	MRPL21
	ITGAX	CCDC107	TYROBP		MGAT1				CYBA	FKBP5	KMT2C	MRPL52	IMPDH1	MRPL20
	CPVL	CYBA	GM2A		GNAI2				LY86	KRTCAP2	MAP2K3	HSPE1	NLRP12	MRPL18
	LY96	HPGDS	METRNL		44621				VNN2	PFDN2	CHD1	DYNLL1	RBM5	MRPL14
	ALOX5	H3F3B	MEGF9		DOK2				CAPG	C19orf53	MAP4K4	LTC4S	FBXW7	MPLKIP
	CSF2RA	SPATS2L	BLVRB		KLF4				IFNGR1	PRDX5	SCAF4	ATP5PO	PLXNB2	MORF4L1
	ARPC5	KCTD12	SNX10		LYN				RNF130	MRPS6	AKAP17A	ATP6V1G1	ATP2B1-AS1	MINOS1
	CD86	PON2	GRINA		ZDHHC20				SULF2	PTTG1IP	RPL3	CTSG	HNRNPA2B1	MIF
	HLA-A	TIGAR	PELI1		C9orf72				SLA	SEC61G	PPP1R2	GTSF1	EIF5	MGST3
	OAZ1	ITGB2-AS1	TIMP2		DAZAP2				LY96	LCP1	NXF1	HIST1H4C	MAP4K4	MGST2
	CYBA	GPR65	CAPG		ATP6V0B				BLVRB	SLC25A24	ATP11A	NDUFAF3	AGFG1	METTL26
	GAA	44986	C3AR1		GPR65				RAC1	HOMER3	KLF9	SUB1	AKNA	MESD
	PFDN5	LY96	RNF149		CRIP1				JAML	ATP5MC3	RBM25	MSLN	VMP1	MDH1
	ACTB	SLC8A1	DPYD		WAS				CCR1	PRKAR1A	C16orf72	DPM3	IER5	MBNL1
	B2M	LFNG	PPIF		CALM1				DMXL2	RPS28	SUN2	SRP9	ARHGAP4	LST1
	CSGALNACT2	EIF1	PPT1		PLXDC2				BCL6	LAIR1	GGA1	UBL5	KDM6B	LSM7
	STK17B	CYTIP	NFIL3		GLUL				LILRA1	SOD1	ARL4C	RHOC	PNN	LSM5
	TMSB10	JPT1	HLA-B		CD74				RASSF4	DAD1	ZNF385A	OSTC	RAB31	LSM10
	GNAI2	MX1	USP3		NOP10				CD48	LAMTOR4	ANKRD44	PTGES3	RBM25	LRMDA
	RTN3	SARAF	RAB20		GNS				GAS7	LAP3	RAB3D	RNH1	PHIP	LMO2
	MTMR11	WDR83OS	ITGB2		DUSP1				GNAI2	SEC61B	AMFR	ARL2	CBX6	LMNA
	ZEB2	SUB1	TNFAIP3		NUMB				SLC31A2	NOL7	RBM4	GTF2A2	RASSF2	LILRB4
	CFLAR	NDUFC2	IQGAP1		SULF2				ALOX5	PIM1	SBF2	MPC2	MKRN1	LGALS3
	HNMT	RAB7A	NEAT1		ZFP36				AGTPBP1	MRPL57	PCF11	TRMT112	YBX3	LDHA
	SNX27	VASP	CD44		PFDN5				RNF149	COX7B	MYADM	COA6	ANXA1	LAP3
	MXD1	ZNF385A	B2M		MT-CO1				SIRPB1	EAF2	AC245297.3	SEC61G	EVI2B	LAMTOR4
	NFKBIZ	PRCP	DPYSL2		LFNG				SIRPA	PDCD5	SH3TC1	NAA38	INTS6	LAMTOR2
	PGD	DSE	REEP5		SLCO3A1				NUP214	GADD45GIP1	CCNI	ATP5PD	PLAUR	LAIR1
	ALOX5AP	TWF2	LSM6		LY96				ARPC1B	SMCO4	IRAK3	SSR4	FUS	KRTCAP2
	TET2	CLIC1	SDCBP		PKM				CD86	TXNDC17	NAGA	TMCO1	NKTR	KRT10
	SLC16A3	YWHAH	LCP1		PLEC				HRH2	SH3BGRL	OTULINL	TRPM4	FAM198B	JPT1
	PABPC1	TRMT112	ZDHHC20		EMB				USP3	CCT3	HEXIM1	C19orf70	VASP	IGSF6
	RXRA	PSMD8	C19orf38		AGFG1				RBM47	PPA1	PABPC4	C11orf58	NUMB	IGFBP7
	UBC	HACD4	APLP2		RAC1				NRGN	GUK1	ASAP1	NDUFAB1	SREK1	IFITM3
	C4orf48	PPM1M	PTPRE		FAM200B				ARHGAP26	SSR4	SLC6A6	RAB32	BRD2	IFITM2
	PTAFR	SERTAD3	RAB27A		AGTPBP1				MIR22HG	MRPL27	PDE4D	PLAC8	ABTB1	IFI27L2
	CCDC69	EIF4E2	H2AFJ		KLF2				GIMAP4	NENF	BTF3	UBE2L3	EIF4A2	IFI16
	CD300LF	IFITM3	CTSD		LILRB4				GM2A	AC245014.3	GABPB1-AS1	NDUFB10	NFKBIA	IDH1
	CREG1	SH3BGRL	GCA		TNNT1				PTAFR	AHSA1	PRDM2	GNAS	BST1	HSPE1
	ASAP1	SAP18	BACH1		FBXL5				PRKACA	C4orf3	EVI2A	MINOS1	MTRNR2L12	HSPD1
	ATP6AP2	CD53	IER5		PLSCR1				C9orf72	CTSZ	KDM6B	LSM6	FOSL2	HSPB1
	CDC42EP3	OAS1	IRAK3		HLA-C				HLA-B	RRAS	GPR160	TXNDC17	NIN	HSPA8
	SLCO3A1	CD52	PRKACA		FLNA				BLVRA	RPL8	MEF2D	NDUFB9	45178	HSP90B1
	CCNL1	PARK7	DRAM1		CXCL16				OSCAR	CCDC90B	METRNL	SNRPD3	DOK3	HSP90AB1
	SLA	CLTB	CDC42EP3		LYST				ARPC3	CD300A	CAMLG	ARPC1B	TLE4	HSBP1
	ALDH2	PLEKHO1	ITGAL		STK17B				RNF144B	PAK2	RBM5	FAM162A	MYADM	HOMER3
	ZFP36	TRAPPC1	SYNGR2		RIPOR2				IL10RA	TRMT112	RPS3A	SNRPD1	HNRNPU	HNRNPAB
	MYO1G	PSMB1	AP1S2		OSTF1				TRIB1	LAMTOR2	SF3B2	BRK1	PSMA3-AS1	HMGN3
	USP15	SDF2L1	MIDN		TPP1				PELI1	PARK7	LYZ	MZT2A	FGD4	HMGN1
	NADK	COX5A	FAM107B		GNB2				PLEC	VPS28	45178	SLIRP	CAMKK2	HLA-DRB5
	HLA-E	HIGD2A	HIF1A		IL13RA1				ENTPD1	SDHD	MYO9B	STMN1	44986	HLA-DRB1
	NABP1	NRBF2	Z93241.1		RRAS				IL13RA1	ZNHIT1	GPAT3	PRDX3	IDS	HLA-DPB1
	MYH9	PTPRC	FOSB		RHOB				FGD4	PARP1	GGNBP2	YWHAH	SLC6A6	HLA-DPA1
	AGFG1	CPNE3	TMEM167A		TMBIM6				HNMT	LILRB4	VCAN	PLD4	IER2	HIST1H4C
	SQOR	RAB11A	TUT7		TLR1				ZNF385A	KRT10	AC096667.1	SDHD	TMEM259	HIST1H1E
	HLA-C	EIF6	LACTB		RNF149				CLEC4A	BID	MYO1G	TSTD1	METTL9	HIST1H1D
	TLE4	CAPN2	FOSL2		GLIPR1				SLC8A1	ARPC3	CHP1	TMEM14C	TGOLN2	H2AFZ
	PTPRE	CMTM3	GRPEL1		ATP6V0D1				CFL1	UBE2L3	CLEC4E	TUBA1B	OGT	H2AFJ
	TSC22D3	GRN	S100A4		OAS1				ITGAX	RPS15	PELI2	NDUFS8	TESC	GUK1
	FMNL1	CD4	SH3BP2		NAGK				KYNU	COX6C	CD83	AP2S1	BCLAF1	GTF3C6
	AC007952.4	PSMA7	GLRX		AOAH				METRNL	COX4I1	TNFSF13B	REEP3	MXD1	GTF3A
	PKM	TNFAIP8L2	EVI2B		IFITM2				NFKBIZ	SNHG8	DOK3	LRMDA	BOD1L1	GTF2H5
	GM2A	BRI3	TKT		SERP1				STK17B	IRF2	RB1CC1	C8orf59	RNF213	GTF2A2
	MSN	PPP1CB	MYOF		CXCL8				FOSL2	UCP2	NBEAL2	RPL27A	ARHGEF1	GSTP1
	CD1D	EZR	ARHGAP26		RAB11FIP1				CAPN2	LRMDA	MTMR11	NDUFB8	RPL13A	GPX4
	FRAT2	SUPT4H1	FLNA		CAPZA1				TNFAIP2	RPL22L1	IRAK1	LAGE3	PCSK7	GNG5
	LPGAT1	DECR1	EAF1		CDC42				FLNA	COMMD6	CPD	MRPL18	LRP1	GNAS
	FYN	PTMS	TRIB1		BACH1				SMAP2	CALM1	RAB11FIP1	PSMB5	RIN3	GMFG
	POU2F2	FXYD5	HERPUD1		IFITM3				PFN1	PSMD4	PCSK7	NEDD8	STAT6	GADD45GIP1
	NBEAL2	CAPZA1	TMSB10		PPT1				DAZAP2	ARPC1B	MYCBP2	CDK6	ASAH1	GABARAPL2
	PRKACA	TYMP	YPEL2		GNG5				CSGALNACT2	SSB	SIPA1L1	MRPL20	PCF11	GABARAP
	REEP5	GTF2B	IFNAR2		ACTR2				SNX10	BLOC1S1	PGD	PIN4	AFF4	FTL
	CAP1	PSME2	CHP1		MAP1LC3B				TPP1	COA3	HLA-F	MIF	SRSF7	FLT3
	TGOLN2	COX17	MAP3K8		PGAM1				FBP1	WDR83OS	USP16	MRPS18C	SORL1	FKBP2
	ITM2B	EIF4EBP1	C4orf48		EVI2B				TMEM167A	PSMA4	AKAP13	SMCO4	PRNP	FAU
	GPSM3	C19orf70	RNF13		ALDH2				PRNP	DNAJA1	NFAM1	LSM2	NCF2	FAM96B
	PICALM	TMEM109	EIF4EBP2		SCIMP				JDP2	CBX3	HGSNAT	LDHB	ARAP1	FABP5
	CX3CR1	ELOVL1	RHBDF2		TXNIP				SLC16A3	TTC1	FNIP1	GABARAP	RNF149	ETFB
	HLA-F	PRMT2	CLEC4A		TKT				ZYX	MRPL34	ADIPOR1	ATP5F1C	ARHGAP30	ERH
	IGF2R	BLVRB	CDKN2D		PICALM				CD4	DYNC1I2	TRIOBP	LGALS1	RAB11FIP1	ENSA
	MAP3K1	FAM89B	JUNB		HIF1A				LYST	DOK2	NCF2	IL18	DGKD	EMP3
	SMAP2	CTSS	RAB31		MAP3K1				BACH1	CHCHD7	EIF4G2	THOC7	MKNK2	ELOC
	PECAM1	SEC61B	ARPC5		TPM3				CD1D	SPI1	TENT4B	PPP1R14B	UTRN	ELOB
	ATP6V0D1	DRAP1	CAPN2		GRINA				PDXK	PET100	MLXIP	AKR7A2	ASGR1	EIF3J
	CD52	GNAS	PSME2		ATP6AP2				GNB2	RNF181	ABTB1	SH3BGRL3	DUSP6	EIF2S2
	ZNF385A	SMCO4	SDF2L1		ZYX				TIMP1	VPS29	GRK6	TRAPPC1	LUC7L3	EID1
	FAM200B	DUSP22	RGS19		HERPUD1				AHNAK	COX20	C6orf48	CLTA	DGKZ	EDF1
	PYGL	CASP1	VASP		JDP2				RXRA	MYDGF	SORL1	NDUFS5	HERPUD1	ECHDC1
	CHP1	MS4A7	BID		HMGB2				FKBP1A	ATG3	RPS13	PSMB8	CAST	ECH1
	ARAP1	TPMT	POLE4		QKI				B2M	NDUFAF3	CXCL16	EIF3K	AOAH	EAF2
	CD4	SCIMP	PLXDC2		STAB1				ATP6V0D1	ATP5MC1	JUND	SAP18	KLF13	DYNLRB1
	RAP2B	RNASET2	PIM1		METRNL				RASSF2	MRPL41	PNISR	PGLS	WNK1	DYNLL1
	APOBR	NUDT1	SPI1		CLEC10A				C4orf48	DENR	PTDSS1	CHCHD10	C9orf72	DYNC1I2
	SERP1	COPZ1	MYO1F		IFNGR2				MAP3K1	TUBA1B	FUS	NDUFA13	FNIP1	DUT
	HRH2	DDT	44621		HCLS1				MYD88	UFC1	PREX1	HSBP1	BIN2	DSTN
	KYNU	YIF1B	STAT1		ID2				CORO1A	HSPA8	FAM120A	NUCKS1	ARHGAP45	DRAP1
	BIN2	PPDPF	HIPK2		RNF141				SHTN1	RNH1	PYGL	FKBP2	TNIP1	DPM3
	RHOG	PSMB3	EMP3		VMP1				QKI	FABP5	ARHGAP4	GYPC	HMGB2	DOK2
	ICAM3	YIF1A	PIK3AP1		RHOG				VIM	PSMB8	FOSL2	MRPL34	TET2	DNAJC8
	TPM3	IL10RA	SMAP2		ABI3				IGF2R	ERH	DIAPH1	RGS10	PYGL	DNAJC1
	UBR4	COX5B	TSPO		ATP6V0E1				HLA-DRA	PRDX2	SLC25A36	POLR2I	N4BP2L2	DENR
	ATP6V0B	ATP5PB	IFNAR1		CAPZA2				NUMB	DSTN	EIF3H	CDK2AP2	DPYD	DDT
	OSBPL11	ALDH2	NOP10		PFN1				RAB27A	ECH1	IMPDH1	CNIH4	RCSD1	DDAH2
	CTSA	ATP5MC3	VTI1B		GABARAP				CHP1	NDUFA4	SFPQ	SNRPE	PLXDC2	DBI
	FAM45A	DUSP23	AC007952.4		NRGN				GRB2	RPS17	TNFAIP2	SMIM4	PTPRC	DAD1
	MAPK14	YWHAE	FNDC3B		APBB1IP				ANXA1	RPL36AL	PRKAG2	DNAJC15	CYTH1	CYBA
	NFKBIA	TMEM9B	ATP2B1-AS1		DYNLT1				NLRP3	CWC15	IDS	RPS14	SRRM2	CX3CR1
	FBP1	SELENOW	RGS10		CORO1A				MYO1G	NDUFV2	RASSF5	PYURF	MDM4	CWC15
	EVI2A	NDUFAB1	CDC42		ACAP2				RHOG	SNRPD3	FOXN3	MRPL13	GNAQ	CTSC
	SAT2	SEC13	PLSCR1		RBPJ				REEP5	RPS21	PRNP	MDH1	FBXL5	CSTB
	RAB32	SNX17	LAPTM5		MYD88				PTPRC	SCIMP	NACA	TAF10	ATP6V1B2	CST3
	LY86	MTMR14	ARPC2		CD63				MGAT1	SRP9	RIPK2	CTSC	RAB3D	CRIP1
	PTP4A2	IL13RA1	CD36		PRR13				CCDC69	PNRC1	QARS	COX20	GNAI2	CPT1A
	ACTR2	ADRM1	HSPA5		FYN				CTSA	MPHOSPH8	PTK2B	UQCRB	STX16	COX8A
	ACAP2	GTF2A2	MBD2		VAMP8				FBXL5	WAS	HIPK1	SOD1	TRIOBP	COX7C
	ARHGAP30	ECHDC1	GPCPD1		TLE4				LSP1	HIST1H1C	CELF1	DEGS1	MLXIP	COX7B
	SPG21	IL16	TCIRG1		NDUFB1				TCIRG1	NDUFC2	CCDC88B	TXNL4A	ANKRD11	COX7A2
	CORO1A	TUBA1B	GCH1		SNHG25				PRAM1	SNRPD2	ING3	MCUR1	CTSB	COX6C
	IL6R	ARF5	FKBP1A		SOAT1				SMCO4	RPL31	HNRNPL	BMI1	CPEB4	COX6B1
	TALDO1	SEC11A	GYG1		HLA-DRB5				KCNE3	ARL4A	TOM1	NAXE	NFATC2IP	COX6A1
	CCDC88B	PDIA3	BLOC1S1		RAB31				SCIMP	COX8A	LASP1	DNAJC8	SH2B3	COX5B
	ATP5F1E	PFDN2	ZFAND5		LAMTOR4				LACTB	TRMT1	SRSF11	TCEAL4	PGD	COX4I1
	IDS	SRP14	ZYX		ADGRE5				CSTB	GNG5	GADD45A	SSR2	GABPB1-AS1	COX20
	IER2	PKM	ID2		VASP				MBD2	CDC42EP3	BOD1L1	TIMM13	CCNY	COX17
	IL13RA1	MINOS1	PPP1R15A		ATP2B1-AS1				EIF1	TCEAL4	TLE3	BANF1	VAMP2	COPS9
	IFNGR1	SSU72	AP1M1		LRPAP1				ATP6AP2	MGST2	KDM3B	PSME2	FYN	COMMD8
	IVNS1ABP	ARRB2	JAK2		PTPN2				HOMER3	ATP5ME	DGKD	FXYD5	EIF4B	COMMD6
	WARS	GPX4	CPVL		SLC8A1				HEXB	TLN1	MAP2K1	RACK1	TRA2A	COMMD3
	NAGK	FAU	RHOG		DUSP6				PECAM1	GTF2A2	USP7	RPL23	SLC38A10	COA6
	LYN	MCUR1	DPEP2		BLOC1S1				ATP2B1-AS1	SUGT1	UBXN11	DSTN	TSPAN14	COA3
	DDX5	VOPP1	GNB2		VAMP5				ATP5F1E	SMIM4	BRAF	ARL6IP4	ARRB2	CNIH4
	GLTP	NDUFB8	FAM45A		UCP2				GNG5	COX7A2	RNASE6	NBDY	DIAPH1	CLTA
	QKI	NOP10	CTSA		MCL1				ATP5MPL	MRPL14	UBE2D3	REX1BD	ADD3	CLIC1
	VCL	ADA2	CD302		AP2S1				PHC2	MRPL20	ITSN2	FIS1	PLEC	CLEC11A
	PPP1R15A	GSN	PFN1		BLVRA				SQOR	MRPS21	ERGIC1	VPS29	ATF6B	CHMP5
	RGS18	MOB1A	ATP6V0E1		GADD45B				NFIL3	BLVRB	CLEC4A	SF3B6	ITSN2	CHMP4B
	MBD2	HLA-DOA	SPCS3		SMCO4				SLCO3A1	MPLKIP	ATP1B3	MRPL51	RPS9	CHCHD10
	PLSCR1	SCNM1	NFKBIA		FLOT1				RHOA	MANF	UTRN	EID1	TNFRSF14	CHCHD1
	RAB3D	GLRX	SH3BGRL3		TLN1				HLA-DMB	MS4A7	PHIP	MRPL27	SNX27	CFD
	MT-ND1	MRPL13	ARL8B		ARPC2				POLE4	XPO1	SLC24A4	PTRHD1	RBM33	CEBPD
	NINJ1	FTL	CD300A		RAB8B				LILRB4	RB1	MARK3	PDIA6	MED13L	CDK6
	CDC42	CNBP	PECAM1		SLA				IFITM3	NDUFS6	RNF166	EIF6	SIRT7	CDK2AP2
	FKBP15	EIF5A	RNH1		MYO1G				RAB11FIP1	EDF1	QSOX1	UQCRQ	WDR74	CDC42
	LRRFIP1	FAM96B	CPD		POLE4				OTUD1	CAMK1	RIN3	H2AFV	CORO7	CDC37
	KLF10	IFT20	HSBP1		PRKAR1A				PCBP1	PSMB9	SAMD4B	HSPD1	PDXK	CDC26
	TPP1	HSPA8			PGD				RAB32	C19orf70	MNT	CFD	SQOR	CD81
	HCLS1	TPM3			IFNAR1				HLA-C	NDUFAB1	SARAF	ATG3	PABPN1	CD74
	HEXB	DYNLL1			CAB39				ITM2B	NUCB2	RAF1	PSME1	MAP3K2	CD63
	SIRPA	COX8A			RBMS1				KLF6	CDC37	FGR	DMAC1	RIPOR2	CD47
	GRK2	CNPY3			MOB1A				STAB1	MDH1	ROCK1	PSMB1	KCTD12	CD1D
	FOSL2	IFI16			POR				AP2S1	NDUFA6	NAP1L1	CLNS1A	FCGR2A	CCT3
	KLF13	CSK			GPSM3				MCUB	BACH1	UBA52	MRPL40	CHD2	CCDC90B
	EMB	GCA			USP3				CDC42EP3	PDCD10	HNRNPA1	LAMTOR2	ARID1A	CBX3
	PGAM1	PSMB2			MBD2				CAP1	IFNAR1	CIRBP	DUSP23	AKAP9	CBR1
	LAMTOR4	TXNDC17			FAM49B				ASAP1	BANF1	FLNA	RBX1	USP3	CARD16
	HIPK3	DAPP1			UBC				RIPOR2	CHCHD1	PSMA3-AS1	PRKAR2B	ATP13A3	CAPZA2
	MGST1	MBP			LSP1				SNX27	GMFG	IQGAP1	APEX1	STAT3	CAPZA1
	EHBP1L1	CAMK1			TET2				GPSM3	CAPZA2	MAP3K3	CWC15	CSGALNACT2	CAMTA1
	MAP3K2	LAMTOR4			SELL				PICALM	LSM10	ATG12	45176	CHD1	CALR
	NCOA4	PLSCR1			ARPC4				ARPC4	HLA-DRB1	GAS7	NFIA	EMILIN2	CALM2
	CSTB	SNRPD3			SELPLG				MYL6	PSMB6	PIAS1	COA3	IQGAP2	CALM1
	BNIP3L	DYNC1LI1			RTN3				HIPK2	REEP3	LENG8	COX14	RAF1	CACYBP
	SERPINB1	SSBP1			CREG1				PFDN5	LGALS3	CREBBP	DAD1	NUP214	C4orf48
	STK4	ZYX			CAP1				ATP6V0B	COMMD3	GNG2	NHP2	JDP2	C4orf3
	BACH1	NPC2			LIPA				ARPC2	OSTC	ELOVL5	VDAC3	PTP4A1	C1orf162
	ZYX	SELENOK			YWHAZ				TPM3	YWHAH	RNF144B	RAB4A	LYST	C19orf70
	GPCPD1	NDUFA11			TRMT1				HCLS1	LILRB1	SF1	PTMS	SLC16A3	C19orf53
	OTULINL	REEP5			REEP5				PABPC1	EIF3J	AMPD2	PSMB6	SLC24A4	C11orf58
	AL034397.3	SUMO1			CHMP4B				H2AFJ	APRT	CAPN2	SNAPIN	SUN2	BTF3L4
	NLRP3	DBNL			OTUD1				TET2	SAP18	TSPO	PDCD5	GLUL	BST2
	PLCB2	SLC1A5			UQCR10				OSTF1	LMAN2	CACUL1	EIF1AX	RB1CC1	BLVRB
	NUMB	CIB1			IER2				FOSB	TNFRSF1A	CD37	PSMD8	CD48	BLOC1S1
	LACTB	ILK			GPX4				DPYSL2	SRRM2	ZNF655	FUOM	SRSF6	BID
	MAP4K4	TMEM50A			ACTR3				CAPZA2	TPM4	TXNDC11	RWDD1	RNF166	BAX
	UBE2D1	WAS			SLC2A3				CNPY3	PAK1	ADM	DCXR	PRDM2	BANF1
	HERPUD1	ELOVL5			AHR				FAM45A	TCEA1	CSGALNACT2	SNRPB2	VIM	AZU1
	SNX10	C12orf45			CD44				LAP3	CPT1A	MID1IP1	PAK1	PTAFR	AURKAIP1
	HIPK2	RAB8B			ATP5MF				MSN	AAK1	IER5	CD63	CDA	ATP6V0E1
	FNDC3B	LST1			TBXAS1				FNDC3B	UBE2D1	FBXW7	HINT2	LASP1	ATP5PF
	CRYBG1	MCUB			HLA-DMA				SERP1	AURKAIP1	CTSS	PDCD10	HK1	ATP5PD
	SOAT1	TXNL4A			PCBP1				HLA-DRB1	DYNLT1	RNF139	ECH1	CWC25	ATP5MG
	IFNGR2	APH1A			RNH1				RBMS1	ZBTB8OS	FES	RPL36A	CUX1	ATP5MF
	NOTCH2	APRT			BNIP3L				CES1	SUMO2	STX11	PRDX4	TRIM8	ATP5ME
	PAK1	SDCBP			SKAP2				RRAS	NMI	SERINC3	RPL37A	ENTPD1	ATP5MD
	TMEM167A	FAM162A			RNF130				ARHGDIB	TMEM160	MAP2K7	GSN	MCEMP1	ATP5MC3
	WSB1	POLR2E			SYK				RNH1	CHMP5	C20orf27	RANBP1	TRIM38	ATP5MC2
	LAMTOR1	RAB11FIP1			LAIR1				PLAC8	NDUFA11	CCDC88A	MRPS34	MGAT1	ATP5MC1
	YWHAB	LSM10			PLAC8				RTN3	MRPS18C	POLR1D	PRDX6	PPP2R5C	ATP5IF1
	ATP6V0E1	CD33			NFKBIZ				PRR13	MBNL1	SNX18	FAM96B	CARS2	ATP5F1E
	FAM49B	ATP5F1C			AAK1				IER5	RPS5	MCUB	MRPL14	HIF1A	ATOX1
	RNF213	PLEK			PAK1				SULT1A1	CD163	SRGN	CD99	PSAP	ATG3
	CMTM6	SF3B6			RHOA				CCNL1	PSME1	LIMS1	LMNA	RAB27A	ARPC5
	ZBTB7A	UBE2A			ATG3				CPD	PNRC2	RNF130	DNAJC1	NCKAP1L	ARPC3
	ITGAL	KLF4			VPS29				FAM49B	MRPL51	LILRA6	DPYSL2	TMEM165	ARPC1B
	COL4A3BP	TMED10			RB1				CDC42	FGFR1OP2	NUDT3	HIST1H1E	TACC1	ARL6IP5
	PNRC1	UBXN1			SEC61B				BLOC1S1	MZT2B	CMTM6	SDF2L1	MAP3K1	ARL6IP4
	ANKRD13D	AIP			CAPZB				CDKN2D	NDUFS8	CTDSP2	C4orf3	GGA1	APRT
	RBMS1	PSMB8			ZFAND5				NOP10	MYL12B	MSN	BLOC1S2	TNRC6B	ANXA5
	HIF1A	MED8			EHBP1L1				FAM200B	HLA-DPB1	MAPKAPK3	GCHFR	RTN3	ANXA2
	RIT1	ARHGDIB			IFI27L2				NADK	ELOC	HLA-A	LY6E	DYNC1H1	ANAPC11
	DOCK2	RGS19			CALM2				PIK3AP1	ABRACL	SNX17	PMVK	SRSF3	AIP
	ANXA6	TAP1			ATP5MPL				GLTP	DDIT4	PUM1	HDDC2	RBMS1	AIF1
	DUSP22	RAP1B			C4orf3				RBPJ	NME3	SLC15A3	PA2G4	CD300LF	ACTR3
	ZNF106	IAH1			POU2F2				EHBP1L1	MTPN	KIAA0930	TIMM10	MAPK14	ABRACL
	GRB2	PPP4C			CTSC				GPCPD1	ANKRD28	HIPK2	IFI16	ARID3A	A1BG
	PSEN1	CNN2			CYTIP				GLIPR1	GTF3A	TBL1X	ZNF22	NAIP
	STK38	SCAMP2			TRIM38				GAPDH	MRPS34	CWC25	45175	PSTPIP1
	CYTH1	LAP3			DDX5				PTP4A2	REX1BD	HNRNPA0	C1orf162	MYCBP2
	CD33	H2AFZ			HSPA5				CD53	NUDC	RAB27A	GTF2H5	AHNAK
	HCST	NDUFB11			SLC25A24				SHKBP1	SNRPD1	RASA2	PDCD6	SON
	ACER3	PHB			MINOS1				ACTR2	MESD	LPCAT1	ZNHIT1	PSEN1
	ANKRD44	SNAP23			GAPT				ELOB	A1BG	PSTPIP1	TMEM126A	CLIP1
	NRGN	SRSF9			SEC61G				SH3BGRL	NDUFB7	RNPEPL1	MYL12B	AC004687.1
	ARPC3	MRPL18			SAT2				DOK2	OSTF1	PLCB2	TCEA1	RFLNB
	DDX3X	ASAP1			PTPRE				VAMP3	EIF5B	HEXB	C4orf48	SMG1
	MIDN	NEDD8			NDUFA1				RAP1A	DRAP1	BRI3	SERBP1	HIPK2
	STAT2	GABARAP			MSN				IFNAR1	PSMD8	TRABD	PSMB9	QKI
	FAR1	CHMP5			SH3KBP1				ATP6V0E1	ANXA5	EIF4A2	CBX3	SLC38A2
	TFEC	HLA-A			RNF13				LAMTOR4	CAPRIN1	NIN	ISOC2	KMT2E
	MYO9B	AOAH			CHMP2A				SH3BP2	SERBP1	EHD1	TNFAIP8L2	SHKBP1
	SLC40A1	DHRS7			RAB5C				GLUL	PIM3	HLA-DMB	CXorf21	BPTF
	TIMP1	DBI			AC007952.4				TLE4	DUT	TRIM8	HAX1	EIF3A
	SH3BGRL	EDF1			TMA7				RGS19	ENSA	TWF1	A1BG	CREBBP
	MANBA	LSM4			ZNF106				KIAA0930	UBE2V2	FAM49A	DYNLRB1	WDR26
	RAC1	KDELR2			GSTO1				ARHGDIA	UPF2	IDH3B	IMP3	GAA
	RHOU	CSRP1			STX7				IVNS1ABP	DDAH2	ALKBH5	SELENOH	EWSR1
	MGAT1	PSME1			HSBP1				NAGK	SERPINA1	EIF3A	KRTCAP2	ZNF655
	NAAA	CHCHD2			GAPDH				CMTM6	NEDD8	PTBP1	DCTPP1	IL10RA
	DOK2	PTGES2			RAB10				FMNL1	CD53	TNIP1	GADD45GIP1	GPCPD1
	RAB8B	VDAC2			LACTB				DNAJC3	GTF2H5	PCNX1	SIVA1	PTP4A2
	ALDH3B1	ITGAX			CDV3				CPQ	GADD45B	TCIRG1	LY86	FAM120A
	SLC36A4	HMOX2			PGLS				ATG3	UQCRH	CARS2	CBR1	WDFY2
	DAPP1	LGALS9			ATP6V1F				TBXAS1	LDHA	ZNF467	FLT3	TRABD
	SYK	PHACTR1			METTL9				SYK	SREK1IP1	APMAP	EIF4EBP1	FES
	RAB5IF	PGK1			STAT6				PIM3	ANP32A	FYN	BID	ARHGDIA
	CRTAP	PSMG2			CPQ				TMBIM6	NDUFB11	PRKCSH	GCNT1	DICER1
	HSPA1A	COPE			NFE2L2				MS4A4A	PHB	RPL37A	CCDC90B	TLR2
	TUBA4A	TMEM179B			HOOK3				LRRFIP1	YWHAZ	HNRNPH1	LGALS3	HIPK1
	HOOK3	SSR1			MRPL33				SH3KBP1	ATP5MG	TRIM33	ANAPC16	VPS51
	PTPN18	MYDGF			RAP1A				PYGL	RPL36A	TENT5A	CISD3	CTNNB1
	DIAPH1	SELENOT			ARHGDIA				PLEK	MDM2	TYK2	NPC2	TAOK1
	KIAA0930	COMT			NFKBIA				MYH9	PRMT2	SESTD1	NOL7	SIRPA
	DIAPH2	UCHL3			RGS19				UBC	HRH2	NKTR	MRPL36	TXNIP
	FERMT3	MRPL54			P4HB				RHOB	MT-ND4L	MECP2	CLTB	MBD2
	TMEM154	LIPA			NPTN				MSRB1	LTBR	KLF7	PCBD1	BRD4
	PLD3	GRPEL1			PTPN6				NFKBIA	PLD3	SLC36A4	CAMTA1	PIAS1
	ATP6V1A	BST2			PLEK				AHR	HNRNPA3	RCSD1	RPLP0	FOXN3
	WASHC4	CLTA			SPCS3				CD63	SNX6	JUNB	AASDHPPT	ATRX
	NCKAP1L	PSMA2			COPE				SYNGR2	CD47	AKIRIN2	SNRNP25	TSPO
	GAPT	WDR1			FMNL1				SPG21	SNAP23	SHKBP1	NDUFB5	UBALD2
	DOCK8	GUK1			RNF181				CAPZA1	CD1D	GLTP	SMIM19	APOBR
	ADCY7	C4orf48			HLA-DMB				PLP2	HLA-DPA1	KCNQ1	ARPC2	TUBA1A
	AIF1	CDK2AP2			CDKN1C				RNF13	ACTR2	ZCCHC8	PKIB	CSNK1A1
	ZFYVE16	DUSP1			PET100				WAS	NDUFB8	EP300	CPNE3	NADK
	CCNY	LAMTOR2			ARF1				ZNF106	SUB1	ICAM3	CIB1	ZFP36L2
	SHTN1	DAD1			TMED5				SERF2	PA2G4	RACK1	CD1C	TAPBP
	MT-CO1	TIMM17B			RAB32				SOAT1	GIMAP4	NCOA1	VBP1	PTBP1
	RTN4	PDCL3			HEBP2				GYG1	AIP	PTP4A1	MRPL43	HSP90AA1
	YPEL5	ECHS1			UQCR11				MAP3K8	HMGN3	GAA	SMIM37	STXBP2
	POLE4	SSR3			LRRFIP1				TNFAIP3	SCAMP2	FURIN	NDUFA6	PHF20L1
	SQSTM1	IDH3G			LTBR				PTPN18	NRDC	RPS29	DUT	FAR1
	GNB2	GNG11			PAK2				MOB1A	UBE2J1	SF3A1	NDUFA8	BAZ2A
	GRK3	CHPT1			WIPF1				RAP2B	ARCN1	UBR4	NDUFS6	HM13
	HM13	NDUFA9			CNPY3				GNA13	ST13	PNPLA2	HSPB11	MAPKAPK3
	SSH2	KRT10			COX8A				CMIP	MRPL21	C3orf58	RNF181	GLG1
	HACD4	CCT6A			PDIA3				NUDT16	TMPO	IQGAP2	COA4	CSNK1D
	DUSP6	TMEM230			OS9				GSR	PPP1R14B	CD86	TMEM126B	UBE2D3
	ATG16L2	RTN4			MSL3				ACTG1	METTL26	BRD4	H2AFJ	SMAP2
	SERPINB8	UBE2D1			HIPK3				CD33	CDC26	WDR26	PSMB2	HCK
	ID2	PPA1			RAB5IF				MAP4K4	LMO2	SCPEP1	HDAC9	THEMIS2
	PLEKHO1	45176			ENY2				ACAP2	HSD17B4	FLI1	PSMA4	SLA
	GRINA	POLR2L			PRCP				H3F3A	ME2	SRSF6	PNKD	MBOAT7
	STAT6	SMIM12			CCNL1				EVI2A	CCT5	ETF1	NSL1	INPP5D
	CAMKK2	NUBP1			PECAM1				CRTAP	LSM5	RIOK3	CDC42	GNS
	RNF166	HSDL2			TGOLN2				RAB7A	JPT1	ZNF207	POLR2K	ETS2
	PREX1	RHEB			CNIH4				PAK1	MGST3	PLXNB2	CALM1	RBM3
	CLIP1	IMPA2			DNAJC3				RAB5C	DIAPH2	FAM20C	LAMTOR4	NIPBL
	TANK	NBDY			CLIC1				TMED5	EID1	KDM7A	MEF2C	KANSL1
	QSOX1	LDHA			DDX3X				RASSF5	TRAPPC1	MED13L	TUBB	FNBP4
	BASP1	PTP4A2			RALB				SEC11A	SNX1	CCNDBP1	EEF1D	CSF2RA
	STX10	VDAC3			TMOD3				GSTO1	ATP5MC2	TESC	NDUFB3	WAC
	HEBP2	MRPL40			MEF2A				POU2F2	PRDX3	CCNK	HADHA	PARP14
	C16orf72	RPL36AL			RAP2B				MVP	NARS	KYNU	VKORC1	MT-ATP8
	OSTF1	PDCD6			REL				PREX1	TMEM59	INTS6	EMC6	GRK6
	ELOB	OST4			DOCK8				SKAP2	ECHDC1	RRP12	ETFB	ZFC3H1
	CMIP	FKBP2			CDK2AP2				PTK2B	EIF2S2	HHEX	EIF2S2	NRGN
	MAP2K3	GHITM			UQCRB				MFSD1	RBX1	CAPNS1	SNRPF	GIT2
	LAMP1	CSF2RA			MYDGF				PGK1	SIVA1	C6orf62	MIF4GD	IFNGR2
	CDC42SE1	NUDT16			YME1L1				RPS4Y1	APOL6	FYB1	TIPRL	ZFP36
	SHKBP1	GADD45GIP1			SEC11A				RILPL2	SRI	BNIP3L	C12orf75	HELZ
	TGFB1	NDUFB4			TMEM50A				RAB8B	YWHAG	TMEM167B	JPT1	AGO4
	NPTN	RASSF4			SAP30				NPTN	RAP1B	CYTH1	DGUOK	SRSF11
	JAK2	VAMP3			SH3GLB1				DBNL	CDC42SE1	DOCK2	SET	PRKCSH
	MAFG	COX6B1			IRAK3				ATP13A3	PILRA	BAZ2B	SEPHS2	RPL15
	RSRP1	ATP5MD			SCAND1				UBE2D3	XBP1	FBRS	PRDX5	C6orf62
	CAPZA2	COMMD8			DBNL				DUSP6	TAF10	PNPLA8	ZCRB1	IL6R
	ZNF217	HNRNPF			YPEL3				QSOX1	GCA	PLXDC2	BEX4	JMJD1C
	ARPC4	SPCS2			FOSB				CREG1	STX7	ARHGAP30	RPA3	RBBP6
	LAMP2	ZNF706			SYNGR2				PSMB3	ARL6IP4	DOCK5	PLCG2	FLII
	MCTP1	SRI			PLP2				MYADM	SET	ARHGDIB	S100A6	ANXA6
	TRPS1	TPGS1			CLTA				CAPNS1	NANS	IL10RA	PHB	ACAP1
	UBE2D3	TGFB1			IFT20				CCNY	CFDP1	AFF4	C1QBP	GLIPR2
	PNPLA8	DCTPP1			P4HA1				PNPLA8	BTF3L4	PLXNC1	SCAMP2	RASSF5
	UNC93B1	RTRAF			HIGD2A				STAT2	FKBP3	ROGDI	UBE2V2	DDX39B
	MTRNR2L12	SNRNP25			WSB1				HSPA5	NINJ1	LAMTOR1	PPCS	STK10
	RNPEPL1	CD99			CD33				MEF2A	GABARAPL2	RNF44	PPIH	ADCY7
	PCMT1	FAM50A			CAPNS1				SPCS3	NDUFA2	THBS1	CHMP5	RPL3
	LITAF	NDUFA4			COX6B1				UNC93B1	COPS9	SAT1	SLC25A5	WASHC4
	ERICH1	SNRPB			RPL36AL				MAP1LC3B	CARD8	UQCRC2	TMED10	SRSF2
	CNPY3	SDHD			RAP1B				ACSL4	MRPS5	CYP1B1	COMMD8	PCNX1
	ARID3A	C19orf24			CALM3				CCPG1	CHMP2A	NFKBIZ	EIF5A	ARGLU1
	TRIM8	PLP2			ATP5PD				MSL3	PRDX6	ARHGAP26	TMEM256	KYNU
	SEC11A	ALYREF			COX17				LIPA	CHCHD10	USP15	ANP32E	ID2
	ARHGAP45	MRPL14			DOCK2				IER2	MORF4L2	GDI2	TMEM141	CSF1R
	PTK2B	UQCR11			PTPN12				DDX3X	CHMP4B	PDXK	SRI	WARS
	EIF4EBP2	HSBP1			GPCPD1				P4HB	NDUFV3	PRKAR2A	TMEM160	PREX1
	AKNA	MRPS7			CD300A				GNAQ	VAMP5	NFATC2IP	CUTA	FAM133B
	PCBP1	MRPL20			ANAPC11				RAB1A	VDAC3	TMEM154	HMGN2	CCPG1
	DCP2	CACYBP			PGK1				LTBR	STXBP3	SNX27	ALKBH7	IKZF1
	MT-CO3	NDUFB5			CASP4				TMEM154	ZSCAN16-AS1	XRN2	ISCA2	MSN
	PPP2R5A	CNPPD1			RAB7A				CTNNB1	CAMTA1	SRSF3	FTH1	RNPEPL1
	OS9	EIF3G			PSMB3				ATP2B1	ZEB2	MCEMP1	NUCB2	FERMT3
	RAP1A	CYC1			FKBP1A				AC007952.4	AC103591.3	CR1	GTF2B	NSD3
	TMED5	SEMA4A			DICER1				IL6R	SEC11C	ATRX	ATP5PB	PKN1
	AGO4	CDC37			ST8SIA4				PLD3	SMIM25	SRSF5	UBE2N	HNRNPA1
	EIF4G2	SELL			PSMA7				DYNLT1	CCR1	JAML	C12orf45	DOCK2
	RHOQ	CISD1			ATP6V1E1				FAM107B	COMMD8	AGO2	FUNDC2	SOX4
	ADPGK	FOS			ADAM10				GABARAP	GTF3C6	BIRC6	ECHS1	CHD4
	RAF1	SEC61G			TGFB1				CNN2		LILRB3	CAT	SPG7
	RIOK3	NFKBIA			MFSD1				HEBP2		FAM133B	COPZ1	STK38
	DYNLT1	SNRPG			SNAP29				ADPGK		EWSR1	TMSB4X	NUDT3
	SELPLG	MRPL43			UBE2R2				CHMP4B		USP8	TMEM179B	LRCH4
	DGKZ	EIF3K			LAMP1				ATP6V1F		RPL27	NMT1	CDK13
	STAT3	NDUFA1			CDC42EP3				LPGAT1		GOLGB1	MTIF3	SF3B1
	ARHGEF40	PPP1R14B			TRIR				ZBTB7A		CD300LF	SS18L2	BDP1
	PCNX1	SLC25A5			COPS9				COMMD9		ADA2	ILF2	GTF2I
	LEPROT	COX7B			FERMT3				G6PD		SMARCD3	ELOC	IFI30
	RNF24	NDUFA3			EZR				RAB10		R3HDM4	ALOX5AP	JARID2
	WAS	UBE2V2			LBR				GMFG		ARHGEF40	TBCB	EVI2A
	TRAF3IP3	HSPA1A			SQSTM1				MANBA		NONO	HLA-DQB1	NEMF
	LGALS8	MXD4			CLTC				SERPINB1		NIPBL	ESD	MAP3K11
	CBL	MAGOH			ACAA1				FAM120A		ELF2	ITGAE	CHMP1B
	KIAA1551	NDUFS7			KRT10				MAP3K2		PNN	EIF3J	YME1L1
	PRCP	RAB8A			RILPL2				DOCK2		HLA-C	LSM10	CD164
	CCDC88A	UBE2N			KLF3				CTNNA1		CD302	BAX	RTN4
	CD46	RAN			SNX2				PYCARD		GPCPD1	UBA52	DDX21
	MTRNR2L8	NDUFB3			SRRM2				NCOA4		NSA2	C14orf119	KIAA0930
	RILPL2	ZNHIT1			SEC14L1				ADAM17		UBN1	SLC39A10	SLC25A37
	MSL3	CSNK2B			TMEM107				CLIP1		NLRP3	APH1A	SUGP2
	MSLN	PPP1R7			FKBP2				AKAP13		AKAP9	RNASE2	NQO2
	SLC25A24	COPS3			POMP				TGOLN2		TOMM22	RPL26L1	MAFG
	RPS6KA3	HSPA5			PTP4A2				MCTP1		KLF13	NPM1	PPP1R12A
	CTDSP1	AURKAIP1			TAOK3				CASP4		GYG1	GLO1	WIPF1
	H2AFJ	CHMP2A			NDUFA12				SAT2		SECISBP2	APIP	THOC2
	LASP1	NAA10			CTSA				IFITM2		CYBB	LSM4	EPC1
	WIPF1	CORO1B			TXNDC17				RIOK3		EPC1	RNF5	ADAM10
	TACC1	PTRHD1			LSM10				PPP1R15A		THUMPD1	RPL38	ZYX
	CELF1	STK38L			SP100				CALM3		XRCC6	SSB	LTA4H
	AC103591.3	FUCA1			ERP44				EIF4EBP2		HSD17B11	PPIA	USP8
	OGFR	CCDC124			NCOA4				JOSD2		RAD21	UCHL3	KDM2A
	TMEM165	PSMF1			PTBP3				CNIH4		SEMA4D	METTL5	PTPRE
	MICU1	SSB			HM13				WSB1		RPL5	CISD2	COPA
	RFLNB	GLO1			TMED10				LITAF		RBBP6	RPL13	VCL
	AP2A1	MRPL17			CFLAR				CAPZB		LTA4H	CCT8	ERICH1
	NIN	REX1BD			CMTM6				UCP2		ARID1B	DPY30	KIDINS220
	FAM120A	C1QBP			AKAP13				CANX		MBD2	COMMD4	HNRNPH3
	RAB10	ARL6IP5			UQCRC1				FLOT1		PPP1R15A	RNASEH2C	RNF24
	ATP2B1	DCXR			MRPL52				SELPLG		AOAH	METTL26	PUM1
	STK10	RANBP1			BUD31				ADAM10		TREM1	MGST2	VPS13C
	PTPN12	TMA7			ANXA11				HIPK3		CFP	TMEM219	EIF3D
	APAF1	TMEM219			CD52				HSBP1		PCBP1	PSMD14	GRINA
	PCSK7	CD68			STAT2				PTPN6		FPR1	TMEM230	CDKN2D
	FES	LMNA			SOD2				LAMP1		CSDE1	ECHDC1	SPEN
	RBPJ	CAMTA1			EIF4E2				SLC25A24		GNB1	ATP5MPL	PECAM1
	ARHGDIA	RPL26L1			TMBIM4				RAB5IF		ARID1A	MPLKIP	TRIM56
	HELZ	TIMP2			COMMD9				CAB39		RTN4	TECR	KCNK6
	EIF4A1	PSMA3			LAMTOR2				LAMTOR1		CMTM3	DDAH2	GOLGA4
	PLAC8	MTCH2			SPCS2				HOOK3		EEF1D	POLR2J	PRKCD
	GLUL	MRPL3			PPP1R15A				C4orf3		F13A1	DRAP1	DNTTIP2
		RNF181			STK38				OS9		EIF3M	AK2	SDCBP
		CYB5R3			GNB1				PRCP		PTAFR	ATP6V1E1	CAP1
		RNF141			JMJD1C				TLN1		CNIH1	MRPS26	ATG12
		RNF130			LAP3				FES		CTDNEP1	PLD3	MAPK1
		HSPE1			SYF2				WASHC4		STK4	NRBF2	RSRC2
		CTSB			VPS28				GNB1		KMT2E	MRPL3	HNRNPL
		COX14			CCPG1				IFT20		ARRB2	CKLF	GGNBP2
		IRF8			WASHC4				PRELID1		DNTTIP2	DGCR6L	NPEPPS
		TXNIP			CDC42SE1				NDUFB1		ARHGDIA	CD300C	ATM
		TIMM10			ARL6IP5				CD52		USP3	TRAPPC6A	NCOR1
		CAPG			KIAA1551				GRPEL1		ANXA11	BCL7C	ADAP2
		ALOX5AP			OSBPL8				BNIP2		STK17B	GNPDA1	RPS2
		TXN			BROX				ARHGAP30		CES1	MRPS23	ASAP1
		IL18			KDELR2				YWHAZ		LEPROT	NCL	LRRC25
					TNFRSF1A				PGLS		UNC93B1	EIF1B	MANBA
					NECAP2				PTPN12		ZYX	ITM2C	TCF25
					LIMD2				TMEM30A		PHACTR1	C19orf24	ACAP2
					ARF6				YWHAB		FXYD5	NDUFB7	TUBB4B
					ARF4				ARF1		TMEM165	CCT2	COL4A3BP
					EIF4G2				ACTR3		SYAP1	AKR1A1	ATP1B3
									RBM3		H1FX	MRPS36	CMTM6
									JMJD1C		COX7A2L	ANXA2	RBM47
									MT-CO3		GNAI2	POLE3	SF3B2
									TRMT1		RBMS1	ZSCAN16-AS1	PRPF38B
									SH3BP5		PHF20L1	GGCT	SCAF11
									HLA-DRB5		CAP1	SEC11C	DDX46
									APBB1IP		YBX3	SUMO1	SP3
									MT2A		PROK2	SCIMP	FOXP1
									HM13		AP1S2	EAF2	TTC14
									LRPAP1		SQOR	SNX6	ATG16L2
									RAD23B		TAX1BP1	PFDN5	SNX18
									ERP44		CUX1	NIFK	PLSCR1
									ATP6V1A		TXNIP	MRPS14	REL
									FLOT2		MAT2A	PSMA3	ITGAX
									PDIA3		RTN3	CCDC107	CD4
									VAMP8		PGAM1	SRM	MAT2A
									SDF2L1		REEP5	LDHA	SLCO3A1
									AL034397.3		LRRFIP1	PNRC2	DNAJC7
									ATP6V1B2		ATP6AP2	HSP90B1	RBM6
									UBE2J1		RPS20	NME4	FLOT2
									SNAP23		SLC25A5	TCEAL8	HECTD1
									PRKAR1A		RILPL2	DDX24	UBE2G2
									LSM6		TNFRSF1B	TXNDC9	RIOK3
									RB1		HMGB2	CISD1	ILF3
									BID		PLP2	SNRPC	ETV6
									OSBPL8			ACADM	ZNF106
									ATP1B3			ENSA	GCA
									CD300A			DNPH1	RAP2B
									VTI1B			NDUFS4	DNAJB6
									PPIB			PDIA3	SYK
									COPE			HOMER3	BIRC6
									RFLNB			AC084033.3	USP7
									CRIP1			ACP1	XRN2
									EIF4A1			SMIM26	ATP1A1
									VAMP5			MRPL21	METRNL
									SELENOK			CAPZA1	MARCKS
									SNHG25			NAA10	RPS6KA1
									ALOX5AP			LMO2	LYN
									TMEM107			SUCLG1	GRK2
												MRPL11	NABP1
												TNFAIP8	USP16
												SDHC	BAZ1A
												LSM3	MACF1
												SSNA1	HCLS1
												PRKDC	PJA2
												MRPL12	CCAR1
												IFI27L2	ADAR
												FIBP	FLI1
												MRPS33	SERINC3
												ZNF593	AKIRIN2
												ADH5	PRRC2C
												AC020656.1	APAF1
												RTRAF	CD33
												MMADHC	KDM5A
												FUCA1	GOLGB1
												MLEC	XRCC6
												VMA21	ELF2
												BTF3L4	PNPLA8
												PPA1	DCP2
												RHOU	ERBIN
												DTWD1	SETX
												RHOA	DOCK8
												ZBTB8OS	HOOK3
												ATOX1	LPGAT1
												RGS18	LEPROT
												CDC123	ICAM3
												AIP	KPNB1
												ARL14EP	MSRB1
												PRMT1	RBM26
												CCT4	CTDSP1
												PARP1	C12orf57
												LMO4	FGD2
												NME1	PHKB
												MORF4L1	OS9
												CCDC85B	PTPN18
												C1D	UBR4
												STOML2	TRPS1
												MTCH2	HIPK3
												GGA2	QSOX1
												KDELR1	HNRNPA0
												NUDT5	TRIP12
												HNRNPAB	HLA-F
												SNRNP40	LAMP1
												RAMMET	SLTM
												TRMT1	RILPL2
												MDH2	OXA1L
												CD84	ARHGEF2
												YIF1A	WASF2
												TPRKB	SRSF4
												RAC1	SKAP2
												KIF2A	PICALM
												MESD	DYNC1LI2
												NDUFS2	NOTCH2
												COPS9	CYLD
												PSMA2	SEMA4A
												MRPL54	CMIP
												ISCU	NSD1
												ALDH9A1	ZNF638
												DNAJC19	CCND3
												NREP	RSBN1L
												APPL1	AMD1
												TMA16	TOP1
												PPM1G	ARID4B
												SKP1	MPHOSPH8
												NDUFA2	CIITA
												HIKESHI	NUFIP2
												ARPC5L	PBRM1
												LMAN1	ASH1L
												IAH1	PRPF40A
												IRF8
												COX7A2L
												NUDCD2
												RAB2A
												DYNC1LI1
												CENPX
												UXT
												FAM107B
												LAMTOR1
												ST13
												RAB11A
												AURKAIP1
												C1orf122
												SSBP1
												BZW2
												GAPT
												PIGBOS1
												TMEM59
												PSMC3
												SSR3
												MRPL9
												CEBPG
												NDUFS3
												RPL22L1
												SYPL1
												IDH1
												NCBP2-AS2
												H3F3A
												TTC1
												POLR2G
												MAGOH
												PSIP1
												OAZ1
												ATP6V1F
												CHCHD2
												GTF3C6
												RPS20
												GMFG
												KDELR2
												MYDGF
												MRPL41
												HSPA8
												PSMB3
												NMI
												SLC25A39
												MRPS12
												CX3CR1
												OSTF1
												TNNI2
												PCMT1
												FDFT1
												SMIM15
												TMED3
												CSRP1
												CDC37
												VTI1B
												CFL1
												RNASEH2B
												BST2
												PSMC2
												DNAJC4
												TMEM109
												TOMM20
												HIST1H1D
												MRPS35
												CHCHD1
												ZNF428
												CYC1
												MRPS15
												LAMTOR5
												CCDC47
												CRIP1
												SPINT2
												MRPS10
												MIEN1
												OTUD6B-AS1
												YWHAE
												RPA2
												UBE2A
												PTTG1IP
												SREK1IP1
												SCNM1
												CSNK2B
												DECR1
												SLC40A1
												FCER1A
												PPA2
												PARL
												NDUFS7
												FAM200B
												SUPT4H1
												COA5
												WASHC3
												ADI1
												SUMO3
												MEA1
												HLA-DRB5
												LAIR1
												FRG1
												CPT1A
												DENR
												TUFM
												FAM96A
												PSMG2
												COMMD1
												CCT3
												ECI1
												MPG
												RSL24D1
												FCGRT
												LZIC
												VDAC2
												EVL
												EMC4
												CHMP2B
												TIMM17B
												SMAP1
												TRAM1
												PSMD4
												IER3IP1
												CHCHD5
												CD1D
												RALA
												PPP1R7
												PGAM1
												RTF2
												UVRAG
												SCP2
												NAA20
												TRAPPC2L
												ATRAID
												EDF1
												PAXX
												PSENEN
												TPM3
												NDUFB6
												HMGA1
												LST1
												RBBP4
												MSRB2
												MRPS18B
												BLVRB
												CDC26
												RMDN1
												FAAP20
												VPS25
												ARMH1
												PET100
												PPP1CA
												GHITM
												CTNNBIP1
												RAB8A
												TEX264
												C20orf27
												MEAF6
												GLRX5
												IKBIP
												PITPNB
												DOK2
												PRCP
												UFD1
												NME3
												UQCRFS1
												TMBIM4
												PDAP1
												BAG1
												CALR
												YIF1B
												PNRC1
												HOTAIRM1
												MS4A7
												NDUFA5
												FKBP1A
												CD47
												NUTF2
												SESN3
												PSMA5
												MRPL16
												NDUFAF8
												ENO1
												PEPD
												RAB34
												KHDRBS1
												ACTR3
												RHEB
												IFITM2
												UBE2E3
												RBBP7
												DYNC1I2
												SEC62
												IARS2
												POLE4
												EIF4E2
												CYBA
												DDX18
												FAM89B
												SMARCB1
												TMEM9B
												SF3B5
												SRSF9
												POP5
												DCTN3
												AP1S2
												MRPL23
												MRPL47
												LYRM2
												RAD23A
												PIN1
												PRR13
												SMDT1
												OLA1
												TYROBP
												RPS17
												ITGB1BP1
												RER1
												POLR2E
												COPS6
												SEC11A
												YWHAQ
												SNU13
												CAPZA2
												COPS3
												ARHGDIB
												HMGB1
												TRAPPC3
												LILRB4
												HNRNPF
												SLBP
												EMP3
												LSM12
												PLIN2
												CARD16
												SCAND1
												MPC1
												PSMA1
												C1orf43
												IDH2
												PSMD7
												CCT6A
												TIMP1
												ACAA2
												TMEM167A
												UBE2M
												LAP3
												ADRM1
												CAPG
												ANXA5
												COPE
												SNHG25
												METAP2
												MS4A6A
												HEBP1
												NAPA
												ZC3H15
												TMEM208
												UBE2I
												GRPEL1
												TMBIM6
												CHMP4B
												PSMC4
												EMB
												RPL21
												ISG15
												CYB5R3
												SNRPB
												BZW1
												PFN1
												SRGN
												ADA2
												B2M
												IGSF6
												CSTA
												CEBPD
												GRN
												MBNL1
												RNASE6
												IFITM3
												IFNGR1
												ACTB
												CPVL
